# Supplementary material for: Harnessing Arbuscular Mycorrhizal Symbiosis to Enhance Growth and Resilience to Combined Drought and Heat Stress in Lily (Lilium spp.)
Source: Plants (Basel). 2026 Mar 2;15(5):767. doi: 10.3390/plants15050767 (PMC12987297; doi:10.3390/plants15050767)
Supplement: Supplementary file 1 [file plants-15-00767-s001.zip]

Archive with 1 entries (1 files):
- plants-4035235-supplementary.pdf
